# Supplementary material for: K63-polyubiquitinated HAUSP deubiquitinates HIF-1α and dictates H3K56 acetylation promoting hypoxia-induced tumour progression
Source: Nat Commun. 2016 Dec 9;7:13644. doi: 10.1038/ncomms13644 (PMC5155157; doi:10.1038/ncomms13644)
Supplement: Supplementary Data 1 — The file is the excel file that contains the information of ChIP-seq analysis and the genes containing motif-1 and motif-2 in their promoters. [file ncomms13644-s2.xlsx]

## Sheet: g5000 (chromosome)
Gene_Symbol	TSS			Distance from TSS		Hausp ChIP-seq	HIF1 ChIP-seq	HIF1 ChIP-seq from GEO
	chr	position	strand	motif1	motif2
AK2	chr1	33502593	-	-105, 70, 79, 83	307	*	*
TFRC	chr3	195809060	-	-3565, -2591, -29, 2, 140	-4398, -3787, -2502, 85	*	*	*
KIAA1467	chr12	13197218	+	-3816, 49, 98	120	*	*	*
UPRT	chrX	74493923	+	-118	-4211	*	*
KDM4C	chr9	6757641	+	-299, 29, 422	-2141, -3	*	*
DDX50	chr10	70661034	+	-27	19	*	*
MAGOHB	chr12	10766193	-	-4234, -1253, 208	-157	*	*	*
STC2	chr5	172756506	-	-2656, -300, -295, -219, -41	-3090, -2401, -408	*	*
KDM3A	chr2	86668271	+	-427	-42,-459	*	*	*
RLF	chr1	40627045	+	-22	-3737, 27	*	*
P4HA1	chr10	74856732	-	22, 145	-4284, 57	*	*
SLC35E1	chr19	16683193	-	-4475, -336, 132, 267, 340	-1243, 18	*	*	*
PNISR	chr6	99873207	-	-255	-191, -101, 17	*	*	*
NARF	chr17	80416060	+	7, 318	39	*	*
RAPGEF6	chr5	130970929	-	20	-400	*	*	*
DDIT4	chr10	74033678	+	-130, 149	-1637, -170	*	*
GTF2IRD2B	chr7	74508364	+	-2492, -1028, -805, 69, 473, 499	228	*	*	*
TOP3A	chr17	18218288	-	-308, -105, 22	-4900, -3824, -2013, -339, 117, 265	*	*
P4HB	chr17	79818545	-	-3244, -1044, -401, -36, 36, 354	-3437, -575	*	*	*
ANKRD37	chr4	186317840	+	-3608, -504, -343, -140, -15, 173	-3561, -1414, -738, -358, -205	*	*
ZNF292	chr6	87865269	+	-3744, -2985, -72, -33, 0	-3282, 41, 84	*	*
LONP1	chr19	5720176	-	-2211, -67, -38, 110, 312	-3365, -3363, 33	*	*	*
ASPH	chr8	62627199	-	-295, 63, 198	477	*	*	*
RNF5	chr6	32146131	+	-4409	-455, 158	*	*
ENO1-AS1	chr1	8938894	+	-674, -462, -382, 170, 210, 228, 423, 445	-1934, -1932	*	*
MBTD1	chr17	49337524	-	-965, -787, -249, 347	-1984, -1685	*		*
TPR	chr1	186344825	-	-4918	7	*		*
TULP3	chr12	3000033	+	-318, 330	81	*		*
CPOX	chr3	98312441	-	134	-3968, 363	*		*
ANAPC5	chr12	121790265	-	-1684, 484	-3841, 116	*		*
TMEM101	chr17	42092345	-	-1061, -1059	-4351, -945	*		*
EFHC1	chr6	52284994	+	-27	-1203, 36	*		*
POLI	chr18	51795849	+	-2488	-319, 99	*		*
TRMT1	chr19	13227563	-	-1451, -1431, -333	-3600, 24	*		*
PTCD1	chr7	99063820	-	-2587, -2110, -308, 207	336	*		*
EIF3B	chr7	2393721	+	-303, -3	23	*		*
DHX40	chr17	57642886	+	-73	182	*		*
B9D1	chr17	19281469	-	-541, -481, -57	100	*		*
SOS1	chr2	39351486	-	-4582	-4270	*		*
DENND1A	chr9	126692431	-	-1694, -231, 25, 334, 370, 391	-358	*		*
STK35	chr20	2082727	+	-418, 315	-674	*		*
EIF5A	chr17	7210318	+	-4214, -1272	-4787, -519	*		*
DNAJB2	chr2	220143989	+	-1136, 170, 355	-55	*		*
RNF121	chr11	71639747	+	-4816, -2717, -1455	-2313, 361	*		*
CTDSPL2	chr15	44719432	+	-1796	417	*		*
SCAF11	chr12	46384363	-	-346, -241	-4552, -1468	*		*
POLG	chr15	89878078	-	-3400, -443, 320	484	*		*
EIF4A3	chr17	78120938	-	-1574, -1247, 355	178, 196	*		*
FBXO15	chr18	71815100	-	-862, -432, -26, 16	-1183, -557, 80	*		*
ZNF300	chr5	150284540	-	-2383	21	*		*
ABT1	chr6	26597180	+	211	-2964, 31	*		*
RRAGA	chr9	19049372	+	-172, -91	-4559	*		*
ACOX1	chr17	73975444	-	-105, 111	284	*		*
BMS1	chr10	43278249	+	94	-3621	*		*
DHRS13	chr17	27230089	-	-4227, -307, -93, -91, -32, -26, 418, 498	-3281, 127	*		*
RNF181	chr2	85822848	+	-2713, -1101, 316	-351	*		*
ZNF562	chr19	9785776	-	-2029	-4818, -4778	*		*
TOMM20	chr1	235292251	-	-1869, 120	-4609	*		*
FAHD1	chr16	1876968	+	-1927, 122, 233	-4077, -893, 272	*		*
SUPT5H	chr19	39936186	+	-2425, -97, -93	-60	*		*
FUT11	chr10	75532049	+	-3305, 337	-4986, 43	*		*
CXorf40A	chrX	148622175	+	-1636, -147	-1704	*		*
HCG14	chr6	28864307	+	370	-282	*		*
NME1	chr17	49230897	+	29, 409	-1402, 330	*		*
MIF	chr22	24236191	+	-3156, 4, 400, 416	-2971, -2027	*		*
						65	25	51

## Sheet: G20000 (chromosome)
Gene_Symbol	TSS			Distance from TSS		Hausp ChIP-seq	HIF1 ChIP-seq	HIF1 ChIP-seq from GEO
	chr	position	strand	motif1	motif2
AK2	chr1	33502593	-	-8408, -105, 70, 79, 83	-19904, -16017, -14565, -14525, -7243, 307	*	*
TFRC	chr3	195809060	-	-18030, -15669, -5465, -3565, -2591, -29, 2, 140	-4398, -3787, -2502, 85	*	*	*
KIAA1467	chr12	13197218	+	-15290, -3816, 49, 98	-8297, 120	*	*	*
UPRT	chrX	74493923	+	-11553, -118	-15558, -4211	*	*
KDM4C	chr9	6757641	+	-16386, -8380, -7741, -299, 29, 422	-10512, -2141, -3	*	*
DDX50	chr10	70661034	+	-15461, -13196, -27	-16867, -16534, -13399, 19	*	*
MAGOHB	chr12	10766193	-	-14418, -14416, -8050, -4234, -1253, 208	-6675, -5041, -157	*	*	*
ITFG2	chr12	2921788	+	-19579, -18362, -18188, -17573, -17569, -17335, -16765, -16663, -3279, -668, 155, 199	-17278, -13870, -12068, -8949, -5631	*	*	*
STC2	chr5	172756506	-	-13128, -12700, -8105, -6431, -2656, -300, -295, -219, -41	-13998, -13956, -10724, -9164, -3090, -2401, -408	*	*
KDM3A	chr2	86668271	+	-427,-20054	-12445,-11755,-42,-459	*	*	*
RLF	chr1	40627045	+	-6687, -22	-15722, -3737, 27	*	*
P4HA1	chr10	74856732	-	-11904, 22, 145	-15340, -8567, -4284, 57	*	*
SLC35E1	chr19	16683193	-	-19208, -17420, -16974, -16282, -15407, -13431, -12350, -10215, -4475, -336, 132, 267, 340	-18739, -7652, -1243, 18	*	*	*
PNISR	chr6	99873207	-	-255	-191, -101, 17	*	*	*
LDHA	chr11	18415935	+	-8175, 102, 213	-8273, -7916	*	*
NAT10	chr11	34127111	+	-12971, 42, 178, 415	-16939	*	*	*
NARF	chr17	80416060	+	-17325, -14405, -14357, -14309, -14261, -14213, -13367, -11324, -10153, -8854, -7767, -5576, 7, 318	-16963, -16026, -12757, -8971, 39	*	*
RAPGEF6	chr5	130970929	-	20	-15823, -14138, -400	*	*	*
DDIT4	chr10	74033678	+	-11541, -10475, -7770, -6621, -5915, -130, 149	-9484, -1637, -170	*	*
TNFRSF10D	chr8	23021543	-	-10133, -8973, -132, 25	-9809, -8196, -8158, -5891	*	*
GTF2IRD2B	chr7	74508364	+	-19466, -19012, -18862, -15052, -8487, -2492, -1028, -805, 69, 473, 499	-18759, -5541, 228	*	*	*
TOP3A	chr17	18218288	-	-12826, -308, -105, 22	-12411, -8926, -4900, -3824, -2013, -339, 117, 265	*	*
P4HB	chr17	79818545	-	-19263, -12450, -11322, -11170, -10836, -10778, -10405, -10313, -10176, -10155, -8471, -7806, -7355, -6600, -3244, -1044, -401, -36, 36, 354	-19749, -19747, -18548, -10802, -8632, -5605, -3437, -575	*	*	*
ANKRD37	chr4	186317840	+	-11784, -9493, -7387, -3608, -504, -343, -140, -15, 173	-13108, -7421, -5383, -3561, -1414, -738, -358, -205	*	*
ZNF292	chr6	87865269	+	-17309, -13620, -3744, -2985, -72, -33, 0	-7827, -3282, 41, 84	*	*
LONP1	chr19	5720176	-	-15669, -2211, -67, -38, 110, 312	-8064, -3365, -3363, 33	*	*	*
ZNF585A	chr19	37663628	-	-18765, -12663, -11514, -11332	-17377, -167, -29	*	*	*
TTC30A	chr2	178483694	-	-19895, -12255	-7029, -3939	*	*
ASPH	chr8	62627199	-	-14852, -295, 63, 198	-19018, -13863, -7974, 477	*	*	*
RNF5	chr6	32146131	+	-19525, -13498, -12453, -11691, -7141, -4409	-18967, -16708, -455, 158	*	*
ENO1-AS1	chr1	8938894	+	-16460, -13931, -9033, -5600, -674, -462, -382, 170, 210, 228, 423, 445	-19404, -18397, -11911, -1934, -1932	*	*
MBTD1	chr17	49337524	-	-18379, -18060, -12191, -11760, -965, -787, -249, 347	-13773, -9846, -8157, -1984, -1685	*		*
ERCC1	chr19	45927177	-	-19172, -15986, -9998, -8932, -6781	-11830, -9568, -8116, -3954	*		*
TPR	chr1	186344825	-	-4918	7	*		*
TULP3	chr12	3000033	+	-16897, -12835, -318, 330	-15050, -14342, 81	*		*
RAB21	chr12	72148658	+	-35, 45	-17000, -6046	*		*
CPOX	chr3	98312441	-	134	-14032, -9489, -6713, -3968, 363	*		*
DDX18	chr2	118572226	+	-8752, -4997, -4231, 287, 315	-10449	*		*
ANAPC5	chr12	121790265	-	-1684, 484	-10705, -9453, -3841, 116	*		*
TMEM101	chr17	42092345	-	-18509, -1061, -1059	-16576, -12526, -10707, -4351, -945	*		*
EFHC1	chr6	52284994	+	-18932, -18911, -18898, -16623, -7444, -27	-19958, -16988, -8803, -1203, 36	*		*
TRIM9	chr14	51562779	-	-14388, -5698, -5477, -89	-19518, -11315, -5652	*		*
PSMA6	chr14	35761563	+	-9509	-15185, -14545	*		*
POLI	chr18	51795849	+	-7482, -2488	-12929, -319, 99	*		*
CLUAP1	chr16	3550963	+	-19630, -19557, -18181, -18062, -17055, -16122, -13397, -7397, -738, -112, -49, 180	-14831, -13618, -13616, -9285, -8858, -8589	*		*
TRMT1	chr19	13227563	-	-19221, -15485, -13410, -13317, -11411, -5791, -1451, -1431, -333	-19058, -18460, -5210, -3600, 24	*		*
PTCD1	chr7	99063820	-	-15364, -12269, -5363, -2587, -2110, -308, 207	-12124, -11224, -9065, -7237, 336	*		*
EIF3B	chr7	2393721	+	-14736, -13933, -13781, -12377, -9124, -8603, -303, -3	23	*		*
DHX40	chr17	57642886	+	-7724, -73	182	*		*
B9D1	chr17	19281469	-	-7444, -6152, -541, -481, -57	-17892, -11091, -9298, 100	*		*
CCDC86	chr11	60609429	+	-15962, -12440, -3671, 124, 132	-10951, -5075	*		*
SOS1	chr2	39351486	-	-13172, -4582	-15214, -14027, -11107, -7654, -4270	*		*
DENND1A	chr9	126692431	-	-11896, -11784, -11760, -11272, -1694, -231, 25, 334, 370, 391	-18125, -10718, -6624, -358	*		*
FAM53C	chr5	137673224	+	-19895, -19753, -13502, -12605, -10561, -6104, -5594, -5213	-18868, -10080, -3118	*		*
TARDBP	chr1	11072414	+	-3982	-17195	*		*
NQO2	chr6	2988221	+	-16461, -16318, -14027, -10717	-15813, -3391	*		*
STK35	chr20	2082727	+	-17209, -6609, -418, 315	-6100, -674	*		*
EIF5A	chr17	7210318	+	-17304, -16159, -15604, -12740, -12699, -12395, -12283, -10557, -10526, -7552, -4214, -1272	-18854, -18247, -15058, -13907, -12865, -12621, -12364, -4787, -519	*		*
WDR36	chr5	110427870	+	-14991	-1821, -1685	*		*
DNAJB2	chr2	220143989	+	-9622, -1136, 170, 355	-15196, -7490, -7481, -55	*		*
RNF121	chr11	71639747	+	-18280, -18188, -7027, -4816, -2717, -1455	-17694, -2313, 361	*		*
CTDSPL2	chr15	44719432	+	-10020, -1796	417	*		*
SCAF11	chr12	46384363	-	-9238, -346, -241	-8897, -4552, -1468	*		*
MFAP1	chr15	44117000	-	-10517, -10510, -10503	-8582, -2078, 221	*		*
POLG	chr15	89878078	-	-16884, -8231, -6648, -3400, -443, 320	-14762, -10729, -8640, 484	*		*
EIF4A3	chr17	78120938	-	-5243, -1574, -1247, 355	-19877, -15070, -12555, 178, 196	*		*
FBXO15	chr18	71815100	-	-19766, -17294, -862, -432, -26, 16	-19564, -1183, -557, 80	*		*
VPRBP	chr3	51534010	-	-17442, -14701, -14697, -10026, -10022, -7781, -6831, -2210, 10, 52	-19186, -13786, -9807	*		*
RPL37	chr5	40835416	-	-11834	-17745, -10727, -7595, -6334, -856	*		*
ZNF300	chr5	150284540	-	-2383	21	*		*
ABT1	chr6	26597180	+	-8223, 211	-2964, 31	*		*
NBAS	chr2	15701454	-	-14824	26	*		*
PDK1	chr2	173420101	+	-17938, -11239, -10677, -406	-18111, -17671, -17631, -8588	*		*
RRAGA	chr9	19049372	+	-16250, -172, -91	-17798, -11805, -8778, -4559	*		*
ACOX1	chr17	73975444	-	-19147, -18908, -17273, -12611, -11263, -11255, -105, 111	-16238, 284	*		*
DCAF16	chr4	17812381	-	-19365, -657	-8800	*		*
BMS1	chr10	43278249	+	-13153, -9924, 94	-11352, -10801, -7210, -6516, -3621	*		*
DHRS13	chr17	27230089	-	-9745, -8841, -4227, -307, -93, -91, -32, -26, 418, 498	-19143, -16629, -7088, -3281, 127	*		*
RNF181	chr2	85822848	+	-12373, -11374, -2713, -1101, 316	-15002, -13873, -351	*		*
ZNF562	chr19	9785776	-	-11315, -2029	-7866, -6224, -4818, -4778	*		*
TOMM20	chr1	235292251	-	-16034, -13718, -12986, -11447, -1869, 120	-17006, -16429, -4609	*		*
FAHD1	chr16	1876968	+	-19210, -17546, -17285, -16729, -16723, -16310, -13704, -11236, -11230, -10872, -10550, -10355, -10037, -9833, -7265, -1927, 122, 233	-11748, -10439, -10049, -9264, -4077, -893, 272	*		*
MRPS23	chr17	55927408	-	-19066, -13827, -8100, -4450, -2373, -1676, -1672, -490	-8293, -6149	*		*
SNRPE	chr1	203830731	+	20	-19523, -19064, -13947, -9914	*		*
SUPT5H	chr19	39936186	+	-19886, -11876, -6759, -6397, -2425, -97, -93	-60	*		*
WNK3	chrX	54385075	-	-14163, -8924, -1585, -120, -112	-15641, -14401, -12513	*		*
FUT11	chr10	75532049	+	-12503, -9017, -3305, 337	-17462, -11542, -7128, -6940, -5452, -4986, 43	*		*
RPF2	chr6	111303218	+	-19869, -19092, -891, 41	-15916, -9064	*		*
CXorf40A	chrX	148622175	+	-15157, -1636, -147	-16257, -15925, -15325, -11309, -1704	*		*
SH3D21	chr1	36771988	+	-16122, -4115, 184	-6634	*		*
HCG14	chr6	28864307	+	-15147, -11259, 370	-15539, -7717, -7369, -282	*		*
NME1	chr17	49230897	+	-7098, 29, 409	-17750, -16214, -16212, -15845, -1402, 330	*		*
MIF	chr22	24236191	+	-18018, -3156, 4, 400, 416	-19997, -19571, -19496, -17942, -6351, -2971, -2027	*		*
						93	31	76
